# Supplementary material for: One-Pot Synthesis of Polynuclear Indole Derivatives by Friedel–Crafts Alkylation of γ-Hydroxybutyrolactams
Source: Molecules. 2023 Apr 2;28(7):3162. doi: 10.3390/molecules28073162 (PMC10095734; doi:10.3390/molecules28073162)
Supplement: Supplementary file 1 [file molecules-28-03162-s001.zip]

Archive with 1 entries (1 files):
- molecules-2283577-supplementary.pdf
